# Supplementary material for: In-vitro and in-vivo assessment of the bactericidal potential of peracetic acid and hydrogen peroxide disinfectants against A. hydrophila infection in Nile tilapia and their effect on water quality indices and fish stress biomarkers
Source: Sci Rep. 2024 Oct 28;14:25715. doi: 10.1038/s41598-024-76036-2 (PMC11519942; doi:10.1038/s41598-024-76036-2)
Supplement: Supplementary file 1 — Supplementary Material 1 [file 41598_2024_76036_MOESM1_ESM.xls]

## Sheet: Sheet1
EXAMINE VARIABLES=apc aerm psy BY gp
/PLOT BOXPLOT NPPLOT
/COMPARE GROUPS
/STATISTICS DESCRIPTIVES
/CINTERVAL 95
/MISSING LISTWISE
/NOTOTAL.
Explore
Notes
Output Created		01-سبت-2024 EEST 23:28:38
Comments
Input	Active Dataset	DataSet0
	Filter	<none>
	Weight	<none>
	Split File	<none>
	N of Rows in Working Data File	15
Missing Value Handling	Definition of Missing	User-defined missing values for dependent variables are treated as missing.
	Cases Used	Statistics are based on cases with no missing values for any dependent variable or factor used.
Syntax		EXAMINE VARIABLES=apc aerm psy BY gp /PLOT BOXPLOT NPPLOT /COMPARE GROUPS /STATISTICS DESCRIPTIVES /CINTERVAL 95 /MISSING LISTWISE /NOTOTAL.
Resources	Processor Time	00:00:02.281
	Elapsed Time	00:00:03.075
[DataSet0]
gp
Case Processing Summary
	gp	Cases
		Valid		Missing		Total
		N	Percent	N	Percent	N	Percent
apc	1.00	3	1	0	0	3	1
	2.00	3	1	0	0	3	1
	3.00	3	1	0	0	3	1
	4.00	3	1	0	0	3	1
	5.00	3	1	0	0	3	1
aerm	1.00	3	1	0	0	3	1
	2.00	3	1	0	0	3	1
	3.00	3	1	0	0	3	1
	4.00	3	1	0	0	3	1
	5.00	3	1	0	0	3	1
psy	1.00	3	1	0	0	3	1
	2.00	3	1	0	0	3	1
	3.00	3	1	0	0	3	1
	4.00	3	1	0	0	3	1
	5.00	3	1	0	0	3	1
Descriptives
	gp			Statistic	Std. Error
apc	1.00	Mean		4.63333	0.218581
		95% Confidence Interval for Mean	Lower Bound	3.69285
			Upper Bound	5.57381
		5% Trimmed Mean		.
		Median		4.8
		Variance		0.143333
		Std. Deviation		0.378594
		Minimum		4.2
		Maximum		4.9
		Range		0.7
		Interquartile Range		.
		Skewness		-1.5971	1.22474
		Kurtosis		.	.
	2.00	Mean		3.87333	0.186756
		95% Confidence Interval for Mean	Lower Bound	3.06979
			Upper Bound	4.67688
		5% Trimmed Mean		.
		Median		4.05
		Variance		0.104633
		Std. Deviation		0.323471
		Minimum		3.5
		Maximum		4.07
		Range		0.57
		Interquartile Range		.
		Skewness		-1.7246	1.22474
		Kurtosis		.	.
	3.00	Mean		2.53	0.0750555
		95% Confidence Interval for Mean	Lower Bound	2.20706
			Upper Bound	2.85294
		5% Trimmed Mean		.
		Median		2.53
		Variance		0.0169
		Std. Deviation		0.13
		Minimum		2.4
		Maximum		2.66
		Range		0.26
		Interquartile Range		.
		Skewness		1.5397e-14	1.22474
		Kurtosis		.	.
	4.00	Mean		3.06667	0.0290593
		95% Confidence Interval for Mean	Lower Bound	2.94163
			Upper Bound	3.1917
		5% Trimmed Mean		.
		Median		3.06
		Variance		0.00253333
		Std. Deviation		0.0503322
		Minimum		3.02
		Maximum		3.12
		Range		0.1
		Interquartile Range		.
		Skewness		0.585583	1.22474
		Kurtosis		.	.
	5.00	Mean		4.16667	0.0881917
		95% Confidence Interval for Mean	Lower Bound	3.78721
			Upper Bound	4.54612
		5% Trimmed Mean		.
		Median		4.2
		Variance		0.0233333
		Std. Deviation		0.152753
		Minimum		4
		Maximum		4.3
		Range		0.3
		Interquartile Range		.
		Skewness		-0.93522	1.22474
		Kurtosis		.	.
aerm	1.00	Mean		1.41333	0.0917121
		95% Confidence Interval for Mean	Lower Bound	1.01873
			Upper Bound	1.80794
		5% Trimmed Mean		.
		Median		1.5
		Variance		0.0252333
		Std. Deviation		0.15885
		Minimum		1.23
		Maximum		1.51
		Range		0.28
		Interquartile Range		.
		Skewness		-1.72433	1.22474
		Kurtosis		.	.
	2.00	Mean		2.51667	0.116667
		95% Confidence Interval for Mean	Lower Bound	2.01469
			Upper Bound	3.01864
		5% Trimmed Mean		.
		Median		2.55
		Variance		0.0408333
		Std. Deviation		0.202073
		Minimum		2.3
		Maximum		2.7
		Range		0.4
		Interquartile Range		.
		Skewness		-0.722109	1.22474
		Kurtosis		.	.
	3.00	Mean		1.13	0.0862168
		95% Confidence Interval for Mean	Lower Bound	0.759039
			Upper Bound	1.50096
		5% Trimmed Mean		.
		Median		1.07
		Variance		0.0223
		Std. Deviation		0.149332
		Minimum		1.02
		Maximum		1.3
		Range		0.28
		Interquartile Range		.
		Skewness		1.51617	1.22474
		Kurtosis		.	.
	4.00	Mean		1.20333	0.173429
		95% Confidence Interval for Mean	Lower Bound	0.457127
			Upper Bound	1.94954
		5% Trimmed Mean		.
		Median		1.04
		Variance		0.0902333
		Std. Deviation		0.300389
		Minimum		1.02
		Maximum		1.55
		Range		0.53
		Interquartile Range		.
		Skewness		1.72342	1.22474
		Kurtosis		.	.
	5.00	Mean		3.28333	0.1424
		95% Confidence Interval for Mean	Lower Bound	2.67064
			Upper Bound	3.89603
		5% Trimmed Mean		.
		Median		3.4
		Variance		0.0608333
		Std. Deviation		0.246644
		Minimum		3
		Maximum		3.45
		Range		0.45
		Interquartile Range		.
		Skewness		-1.65232	1.22474
		Kurtosis		.	.
psy	1.00	Mean		3.63333	0.218581
		95% Confidence Interval for Mean	Lower Bound	2.69285
			Upper Bound	4.57381
		5% Trimmed Mean		.
		Median		3.8
		Variance		0.143333
		Std. Deviation		0.378594
		Minimum		3.2
		Maximum		3.9
		Range		0.7
		Interquartile Range		.
		Skewness		-1.5971	1.22474
		Kurtosis		.	.
	2.00	Mean		1.71667	0.141107
		95% Confidence Interval for Mean	Lower Bound	1.10953
			Upper Bound	2.3238
		5% Trimmed Mean		.
		Median		1.77
		Variance		0.0597333
		Std. Deviation		0.244404
		Minimum		1.45
		Maximum		1.93
		Range		0.48
		Interquartile Range		.
		Skewness		-0.93522	1.22474
		Kurtosis		.	.
	3.00	Mean		2.03	0.0173205
		95% Confidence Interval for Mean	Lower Bound	1.95548
			Upper Bound	2.10452
		5% Trimmed Mean		.
		Median		2.03
		Variance		0.0009
		Std. Deviation		0.03
		Minimum		2
		Maximum		2.06
		Range		0.06
		Interquartile Range		.
		Skewness		6.6445e-14	1.22474
		Kurtosis		.	.
	4.00	Mean		2.53333	0.259829
		95% Confidence Interval for Mean	Lower Bound	1.41538
			Upper Bound	3.65129
		5% Trimmed Mean		.
		Median		2.72
		Variance		0.202533
		Std. Deviation		0.450037
		Minimum		2.02
		Maximum		2.86
		Range		0.84
		Interquartile Range		.
		Skewness		-1.54539	1.22474
		Kurtosis		.	.
	5.00	Mean		3.1	0.0416333
		95% Confidence Interval for Mean	Lower Bound	2.92087
			Upper Bound	3.27913
		5% Trimmed Mean		.
		Median		3.12
		Variance		0.0052
		Std. Deviation		0.072111
		Minimum		3.02
		Maximum		3.16
		Range		0.14
		Interquartile Range		.
		Skewness		-1.15207	1.22474
		Kurtosis		.	.
Tests of Normality
	gp	Kolmogorov-Smirnova			Shapiro-Wilk
		Statistic	df	Sig.	Statistic	df	Sig.
apc	1.00	0.33678	3	.	0.854651	3	0.25297
	2.00	0.374189	3	.	0.776282	3	0.0590521
	3.00	0.174678	3	.	1	3	1
	4.00	0.219354	3	.	0.986842	3	0.780441
	5.00	0.253037	3	.	0.964286	3	0.636887
aerm	1.00	0.373992	3	.	0.77675	3	0.0601251
	2.00	0.232178	3	.	0.979592	3	0.726226
	3.00	0.322747	3	.	0.878924	3	0.321247
	4.00	0.373356	3	.	0.77826	3	0.0635914
	5.00	0.348566	3	.	0.832192	3	0.193918
psy	1.00	0.33678	3	.	0.854651	3	0.25297
	2.00	0.253037	3	.	0.964286	3	0.636887
	3.00	0.174678	3	.	1	3	1
	4.00	0.327515	3	.	0.870968	3	0.298276
	5.00	0.275911	3	.	0.942308	3	0.536737
a. Lilliefors Significance Correction
apc
Normal Q-Q Plots
Detrended Normal Q-Q Plots
aerm
Normal Q-Q Plots
Detrended Normal Q-Q Plots
psy
Normal Q-Q Plots
Detrended Normal Q-Q Plots
NEW FILE.
DATASET NAME DataSet1 WINDOW=FRONT.
NPAR TESTS
/K-W=apc aer psy BY gp(1 3)
/STATISTICS DESCRIPTIVES
/MISSING ANALYSIS.
NPar Tests
Notes
Output Created		01-سبت-2024 EEST 23:40:27
Comments
Input	Active Dataset	DataSet1
	Filter	<none>
	Weight	<none>
	Split File	<none>
	N of Rows in Working Data File	9
Missing Value Handling	Definition of Missing	User-defined missing values are treated as missing.
	Cases Used	Statistics for each test are based on all cases with valid data for the variable(s) used in that test.
Syntax		NPAR TESTS /K-W=apc aer psy BY gp(1 3) /STATISTICS DESCRIPTIVES /MISSING ANALYSIS.
Resources	Processor Time	00:00:00.000
	Elapsed Time	00:00:00.008
	Number of Cases Alloweda	87381
a. Based on availability of workspace memory.
[DataSet1]
Descriptive Statistics
	N	Mean	Std. Deviation	Minimum	Maximum
apc	9	3.41	0.967729	2.4	4.9
aer	9	1.24889	0.22508	1.02	1.55
psy	9	2.73222	0.768729	2	3.9
gp	9	2	0.866025	1	3
Kruskal-Wallis Test
Ranks
	gp	N	Mean Rank
apc	control	3	8
	pAA before	3	5
	h2o2 before	3	2
	Total	9
aer	control	3	6.66667
	pAA before	3	4.5
	h2o2 before	3	3.83333
	Total	9
psy	control	3	8
	pAA before	3	4.33333
	h2o2 before	3	2.66667
	Total	9
Test Statisticsa,b
	apc	aer	psy
Chi-square	7.2	1.77031	5.95556
df	2	2	2
Asymp. Sig.	0.0273237	0.412651	0.0509058
a. Kruskal Wallis Test
b. Grouping Variable: gp
ONEWAY apc aer psy BY gp
/STATISTICS DESCRIPTIVES
/MISSING ANALYSIS
/POSTHOC=TUKEY ALPHA(0.05).
Oneway
Notes
Output Created		01-سبت-2024 EEST 23:42:41
Comments
Input	Active Dataset	DataSet1
	Filter	<none>
	Weight	<none>
	Split File	<none>
	N of Rows in Working Data File	9
Missing Value Handling	Definition of Missing	User-defined missing values are treated as missing.
	Cases Used	Statistics for each analysis are based on cases with no missing data for any variable in the analysis.
Syntax		ONEWAY apc aer psy BY gp /STATISTICS DESCRIPTIVES /MISSING ANALYSIS /POSTHOC=TUKEY ALPHA(0.05).
Resources	Processor Time	00:00:00.000
	Elapsed Time	00:00:00.019
[DataSet1]
Descriptives
		N	Mean	Std. Deviation	Std. Error	95% Confidence Interval for Mean		Minimum	Maximum
						Lower Bound	Upper Bound
apc	control	3	4.63333	0.378594	0.218581	3.69285	5.57381	4.2	4.9
	pAA before	3	3.06667	0.0503322	0.0290593	2.94163	3.1917	3.02	3.12
	h2o2 before	3	2.53	0.13	0.0750555	2.20706	2.85294	2.4	2.66
	Total	9	3.41	0.967729	0.322576	2.66614	4.15386	2.4	4.9
aer	control	3	1.41333	0.15885	0.0917121	1.01873	1.80794	1.23	1.51
	pAA before	3	1.20333	0.300389	0.173429	0.457127	1.94954	1.02	1.55
	h2o2 before	3	1.13	0.149332	0.0862168	0.759039	1.50096	1.02	1.3
	Total	9	1.24889	0.22508	0.0750267	1.07588	1.4219	1.02	1.55
psy	control	3	3.63333	0.378594	0.218581	2.69285	4.57381	3.2	3.9
	pAA before	3	2.53333	0.450037	0.259829	1.41538	3.65129	2.02	2.86
	h2o2 before	3	2.03	0.03	0.0173205	1.95548	2.10452	2	2.06
	Total	9	2.73222	0.768729	0.256243	2.14132	3.32312	2	3.9
ANOVA
		Sum of Squares	df	Mean Square	F	Sig.
apc	Between Groups	7.16647	2	3.58323	66.0436	8.20338e-05
	Within Groups	0.325533	6	0.0542556
	Total	7.492	8
aer	Between Groups	0.129756	2	0.0648778	1.41278	0.314216
	Within Groups	0.275533	6	0.0459222
	Total	0.405289	8
psy	Between Groups	4.03402	2	2.01701	17.4499	0.00315713
	Within Groups	0.693533	6	0.115589
	Total	4.72756	8
Post Hoc Tests
Multiple Comparisons
Tukey HSD
Dependent Variable		(I) gp	(J) gp	Mean Difference (I-J)	Std. Error	Sig.	95% Confidence Interval
							Lower Bound	Upper Bound
	apc	control	pAA before	1.56667*	0.190185	0.000424125	0.983127	2.15021
			h2o2 before	2.10333*	0.190185	8.03451e-05	1.51979	2.68687
		pAA before	control	-1.56667-*	0.190185	0.000424125	-2.15021	-0.983127
			h2o2 before	0.536667	0.190185	0.0679293	-0.0468734	1.12021
		h2o2 before	control	-2.10333-*	0.190185	8.03451e-05	-2.68687	-1.51979
			pAA before	-0.536667	0.190185	0.0679293	-1.12021	0.0468734
	aer	control	pAA before	0.21	0.174971	0.495298	-0.326859	0.746859
			h2o2 before	0.283333	0.174971	0.308736	-0.253525	0.820192
		pAA before	control	-0.21	0.174971	0.495298	-0.746859	0.326859
			h2o2 before	0.0733333	0.174971	0.909127	-0.463525	0.610192
		h2o2 before	control	-0.283333	0.174971	0.308736	-0.820192	0.253525
			pAA before	-0.0733333	0.174971	0.909127	-0.610192	0.463525
	psy	control	pAA before	1.10000*	0.277595	0.0174509	0.248261	1.95174
			h2o2 before	1.60333*	0.277595	0.00284551	0.751594	2.45507
		pAA before	control	-1.10000-*	0.277595	0.0174509	-1.95174	-0.248261
			h2o2 before	0.503333	0.277595	0.243754	-0.348406	1.35507
		h2o2 before	control	-1.60333-*	0.277595	0.00284551	-2.45507	-0.751594
			pAA before	-0.503333	0.277595	0.243754	-1.35507	0.348406
*. The mean difference is significant at the 0.05 level.
Homogeneous Subsets
apc
Tukey HSDa
gp	N	Subset for alpha = 0.05
		1	2
h2o2 before	3	2.53
pAA before	3	3.06667
control	3		4.63333
Sig.		0.0679293	1
Means for groups in homogeneous subsets are displayed.
a. Uses Harmonic Mean Sample Size = 3.000.
aer
Tukey HSDa
gp	N	Subset for alpha = 0.05
		1
h2o2 before	3	1.13
pAA before	3	1.20333
control	3	1.41333
Sig.		0.308736
Means for groups in homogeneous subsets are displayed.
a. Uses Harmonic Mean Sample Size = 3.000.
psy
Tukey HSDa
gp	N	Subset for alpha = 0.05
		1	2
h2o2 before	3	2.03
pAA before	3	2.53333
control	3		3.63333
Sig.		0.243754	1
Means for groups in homogeneous subsets are displayed.
a. Uses Harmonic Mean Sample Size = 3.000.
NPAR TESTS
/K-W=apc aer psy BY gp(1 3)
/STATISTICS DESCRIPTIVES
/MISSING ANALYSIS.
NPar Tests
Notes
Output Created		01-سبت-2024 EEST 23:53:32
Comments
Input	Active Dataset	DataSet1
	Filter	<none>
	Weight	<none>
	Split File	<none>
	N of Rows in Working Data File	9
Missing Value Handling	Definition of Missing	User-defined missing values are treated as missing.
	Cases Used	Statistics for each test are based on all cases with valid data for the variable(s) used in that test.
Syntax		NPAR TESTS /K-W=apc aer psy BY gp(1 3) /STATISTICS DESCRIPTIVES /MISSING ANALYSIS.
Resources	Processor Time	00:00:00.000
	Elapsed Time	00:00:00.004
	Number of Cases Alloweda	87381
a. Based on availability of workspace memory.
[DataSet1]
Descriptive Statistics
	N	Mean	Std. Deviation	Minimum	Maximum
apc	9	4.22444	0.421904	3.5	4.9
aer	9	2.40444	0.833353	1.23	3.45
psy	9	2.81667	0.886581	1.45	3.9
gp	9	2	0.866025	1	3
Kruskal-Wallis Test
Ranks
	gp	N	Mean Rank
apc	control	3	7.5
	pAA before	3	4.83333
	h2o2 before	3	2.66667
	Total	9
aer	control	3	2
	pAA before	3	8
	h2o2 before	3	5
	Total	9
psy	control	3	8
	pAA before	3	5
	h2o2 before	3	2
	Total	9
Test Statisticsa,b
	apc	aer	psy
Chi-square	4.72829	7.2	7.2
df	2	2	2
Asymp. Sig.	0.0940296	0.0273237	0.0273237
a. Kruskal Wallis Test
b. Grouping Variable: gp
ONEWAY apc aer psy BY gp
/STATISTICS DESCRIPTIVES
/MISSING ANALYSIS
/POSTHOC=TUKEY ALPHA(0.05).
Oneway
Notes
Output Created		01-سبت-2024 EEST 23:54:08
Comments
Input	Active Dataset	DataSet1
	Filter	<none>
	Weight	<none>
	Split File	<none>
	N of Rows in Working Data File	9
Missing Value Handling	Definition of Missing	User-defined missing values are treated as missing.
	Cases Used	Statistics for each analysis are based on cases with no missing data for any variable in the analysis.
Syntax		ONEWAY apc aer psy BY gp /STATISTICS DESCRIPTIVES /MISSING ANALYSIS /POSTHOC=TUKEY ALPHA(0.05).
Resources	Processor Time	00:00:00.000
	Elapsed Time	00:00:00.026
[DataSet1]
Descriptives
		N	Mean	Std. Deviation	Std. Error	95% Confidence Interval for Mean		Minimum	Maximum
						Lower Bound	Upper Bound
apc	control	3	4.63333	0.378594	0.218581	3.69285	5.57381	4.2	4.9
	pAA before	3	4.16667	0.152753	0.0881917	3.78721	4.54612	4	4.3
	h2o2 before	3	3.87333	0.323471	0.186756	3.06979	4.67688	3.5	4.07
	Total	9	4.22444	0.421904	0.140635	3.90014	4.54875	3.5	4.9
aer	control	3	1.41333	0.15885	0.0917121	1.01873	1.80794	1.23	1.51
	pAA before	3	3.28333	0.246644	0.1424	2.67064	3.89603	3	3.45
	h2o2 before	3	2.51667	0.202073	0.116667	2.01469	3.01864	2.3	2.7
	Total	9	2.40444	0.833353	0.277784	1.76387	3.04502	1.23	3.45
psy	control	3	3.63333	0.378594	0.218581	2.69285	4.57381	3.2	3.9
	pAA before	3	3.1	0.072111	0.0416333	2.92087	3.27913	3.02	3.16
	h2o2 before	3	1.71667	0.244404	0.141107	1.10953	2.3238	1.45	1.93
	Total	9	2.81667	0.886581	0.295527	2.13518	3.49815	1.45	3.9
ANOVA
		Sum of Squares	df	Mean Square	F	Sig.
apc	Between Groups	0.881422	2	0.440711	4.87333	0.0553209
	Within Groups	0.5426	6	0.0904333
	Total	1.42402	8
aer	Between Groups	5.30202	2	2.65101	62.6717	9.53301e-05
	Within Groups	0.2538	6	0.0423
	Total	5.55582	8
psy	Between Groups	5.87167	2	2.93583	42.2895	0.00029065
	Within Groups	0.416533	6	0.0694222
	Total	6.2882	8
Post Hoc Tests
Multiple Comparisons
Tukey HSD
Dependent Variable		(I) gp	(J) gp	Mean Difference (I-J)	Std. Error	Sig.	95% Confidence Interval
							Lower Bound	Upper Bound
	apc	control	pAA before	0.466667	0.245538	0.218631	-0.286711	1.22004
			h2o2 before	.76000*	0.245538	0.0483689	0.00662212	1.51338
		pAA before	control	-0.466667	0.245538	0.218631	-1.22004	0.286711
			h2o2 before	0.293333	0.245538	0.498161	-0.460045	1.04671
		h2o2 before	control	-.76000-*	0.245538	0.0483689	-1.51338	-0.00662212
			pAA before	-0.293333	0.245538	0.498161	-1.04671	0.460045
	aer	control	pAA before	-1.87000-*	0.167929	7.7239e-05	-2.38525	-1.35475
			h2o2 before	-1.10333-*	0.167929	0.00145011	-1.61858	-0.588082
		pAA before	control	1.87000*	0.167929	7.7239e-05	1.35475	2.38525
			h2o2 before	.76667*	0.167929	0.00911238	0.251416	1.28192
		h2o2 before	control	1.10333*	0.167929	0.00145011	0.588082	1.61858
			pAA before	-.76667-*	0.167929	0.00911238	-1.28192	-0.251416
	psy	control	pAA before	0.533333	0.215131	0.104833	-0.126749	1.19342
			h2o2 before	1.91667*	0.215131	0.000273967	1.25658	2.57675
		pAA before	control	-0.533333	0.215131	0.104833	-1.19342	0.126749
			h2o2 before	1.38333*	0.215131	0.00162559	0.723251	2.04342
		h2o2 before	control	-1.91667-*	0.215131	0.000273967	-2.57675	-1.25658
			pAA before	-1.38333-*	0.215131	0.00162559	-2.04342	-0.723251
*. The mean difference is significant at the 0.05 level.
Homogeneous Subsets
apc
Tukey HSDa
gp	N	Subset for alpha = 0.05
		1	2
h2o2 before	3	3.87333
pAA before	3	4.16667	4.16667
control	3		4.63333
Sig.		0.498161	0.218631
Means for groups in homogeneous subsets are displayed.
a. Uses Harmonic Mean Sample Size = 3.000.
aer
Tukey HSDa
gp	N	Subset for alpha = 0.05
		1	2	3
control	3	1.41333
h2o2 before	3		2.51667
pAA before	3			3.28333
Sig.		1	1	1
Means for groups in homogeneous subsets are displayed.
a. Uses Harmonic Mean Sample Size = 3.000.
psy
Tukey HSDa
gp	N	Subset for alpha = 0.05
		1	2
h2o2 before	3	1.71667
pAA before	3		3.1
control	3		3.63333
Sig.		1	0.104833
Means for groups in homogeneous subsets are displayed.
a. Uses Harmonic Mean Sample Size = 3.000.
NEW FILE.
DATASET NAME DataSet2 WINDOW=FRONT.
NPAR TESTS
/K-W=ph do amm nitrite nitrate hardness conductivity BY gp(1 3)
/STATISTICS DESCRIPTIVES
/MISSING ANALYSIS.
NPar Tests
Notes
Output Created		02-سبت-2024 EEST 00:06:28
Comments
Input	Active Dataset	DataSet2
	Filter	<none>
	Weight	<none>
	Split File	<none>
	N of Rows in Working Data File	9
Missing Value Handling	Definition of Missing	User-defined missing values are treated as missing.
	Cases Used	Statistics for each test are based on all cases with valid data for the variable(s) used in that test.
Syntax		NPAR TESTS /K-W=ph do amm nitrite nitrate hardness conductivity BY gp(1 3) /STATISTICS DESCRIPTIVES /MISSING ANALYSIS.
Resources	Processor Time	00:00:00.000
	Elapsed Time	00:00:00.008
	Number of Cases Alloweda	60494
a. Based on availability of workspace memory.
[DataSet2]
Descriptive Statistics
	N	Mean	Std. Deviation	Minimum	Maximum
ph	9	7.50444	0.156214	7.3	7.76
do	9	8.65	0.6252	7.85	9.43
amm	9	0.116444	0.00698411	0.11	0.13
nitrite	9	0.171	0.0171683	0.146	0.19
nitrate	9	1.41444	0.0636614	1.36	1.54
hardness	9	705.667	11.4346	689	720
conductivity	9	51.1111	6.07134	42	58
gp	9	2	0.866025	1	3
Kruskal-Wallis Test
Ranks
	gp	N	Mean Rank
ph	contol	3	8
	paa	3	2.33333
	h2o	3	4.66667
	Total	9
do	contol	3	2
	paa	3	8
	h2o	3	5
	Total	9
amm	contol	3	3.33333
	paa	3	5.5
	h2o	3	6.16667
	Total	9
nitrite	contol	3	8
	paa	3	2
	h2o	3	5
	Total	9
nitrate	contol	3	8
	paa	3	3.66667
	h2o	3	3.33333
	Total	9
hardness	contol	3	2.16667
	paa	3	5.66667
	h2o	3	7.16667
	Total	9
conductivity	contol	3	2
	paa	3	6.33333
	h2o	3	6.66667
	Total	9
Test Statisticsa,b
	ph	do	amm	nitrite	nitrate	hardness	conductivity
Chi-square	6.48889	7.2	1.98742	7.2	5.51412	5.35593	5.51412
df	2	2	2	2	2	2	2
Asymp. Sig.	0.0389902	0.0273237	0.3702	0.0273237	0.063478	0.0687027	0.063478
a. Kruskal Wallis Test
b. Grouping Variable: gp
